# Supplementary material for: Chromosome-scale Amaranthus tricolor genome provides insights into the evolution of the genus Amaranthus and the mechanism of betalain biosynthesis
Source: DNA Res. 2022 Dec 6;30(1):dsac050. doi: 10.1093/dnares/dsac050 (PMC9847342; doi:10.1093/dnares/dsac050)
Supplement: dsac050_suppl_Supplementary_Data [file dsac050_suppl_supplementary_data.xlsx]

## Sheet: R-green_R-both
	baseMean	log2FoldChange	lfcSE	stat	pvalue	padj
g23453	2965.97	-7.71243	0.684054	-11.2746	1.75188e-29	3.80017e-25
g25937	822.563	6.82069	0.723011	9.43373	3.95747e-21	4.29227e-17
g18385	75.8775	3.36055	0.399673	8.40826	4.1614e-17	2.25673e-13
g8401	145.998	4.15854	0.493509	8.42648	3.56229e-17	2.25673e-13
g8306	250.04	4.84855	0.588377	8.24055	1.71426e-16	7.43713e-13
g23886	95.208	2.85017	0.347493	8.20208	2.36269e-16	8.54192e-13
g11252	706.987	2.3301	0.29123	8.00091	1.23504e-15	3.82721e-12
g16810	114.935	-9.60444	1.28358	-7.48253	7.29072e-14	1.97688e-10
g9811	103.112	4.15745	0.589469	7.05287	1.75262e-12	4.22421e-09
g10927	232.373	-5.47531	0.7897	-6.9334	4.10836e-12	8.91186e-09
g13930	101.201	3.34116	0.485522	6.88158	5.91905e-12	1.16724e-08
g12794	31.891	3.78062	0.572421	6.60462	3.98533e-11	7.20415e-08
g23554	79.2871	-3.49775	0.547041	-6.39394	1.61666e-10	2.69759e-07
g22055	224.891	-5.92068	0.933322	-6.34366	2.24369e-10	3.47644e-07
g10936	29.2436	6.85265	1.08643	6.30751	2.83559e-10	4.10064e-07
g19129	11.7483	6.97884	1.1435	6.10303	1.04077e-09	1.32802e-06
g21528	84.569	-1.69536	0.287098	-5.90519	3.52247e-09	4.24497e-06
g5186	11.906	6.26057	1.09845	5.69945	1.20194e-08	1.37224e-05
g20031	608.297	1.67697	0.300389	5.58268	2.36841e-08	2.56878e-05
g22056	187.128	-5.64464	1.02326	-5.51636	3.46101e-08	3.57506e-05
g4722	92.9568	-3.2217	0.586021	-5.49758	3.85033e-08	3.79642e-05
g688	12.8418	5.0419	0.946291	5.32807	9.92645e-08	9.36193e-05
g21797	197.124	2.88746	0.546481	5.28372	1.26584e-07	0.000114411
g11752	105.236	1.58972	0.306178	5.19215	2.07878e-07	0.000180371
g12898	61.1675	3.21673	0.621413	5.17648	2.2611e-07	0.000188645
g22170	24.3972	2.32788	0.452046	5.14965	2.6097e-07	0.000209666
g11141	1483.15	1.83793	0.361854	5.0792	3.7902e-07	0.000293632
g26557	11.5563	6.22008	1.23394	5.04084	4.63504e-07	0.000346701
g196	360.757	2.88442	0.581376	4.96136	6.99996e-07	0.000506144
g11046	41.93	2.62534	0.535195	4.90538	9.32463e-07	0.000652483
g24554	9.07553	5.86711	1.22446	4.79158	1.65475e-06	0.00112171
g8730	25.2395	1.58672	0.33415	4.74852	2.04914e-06	0.00134696
g22674	160.901	1.3379	0.284491	4.70278	2.56647e-06	0.00163741
g8476	16.1814	4.98416	1.08889	4.5773	4.71026e-06	0.00291929
g6309	69.2331	1.36332	0.302831	4.50192	6.73423e-06	0.00405775
g10756	451.544	1.33583	0.304162	4.39183	1.12398e-05	0.00658958
g19347	35.2914	-2.13494	0.488798	-4.36773	1.25547e-05	0.00716673
g18527	191.085	-3.08476	0.708416	-4.35444	1.33406e-05	0.0074201
g22054	32.0049	-6.0022	1.39883	-4.29088	1.77968e-05	0.00941582
g27632	53.1517	-3.92267	0.918053	-4.27281	1.93023e-05	0.00983518
g27724	13.258	2.73342	0.640058	4.27058	1.94962e-05	0.00983518
g19525	12.1753	7.03007	1.68448	4.17344	3.00039e-05	0.0147919
g10771	49.3979	-1.25698	0.302672	-4.15294	3.28234e-05	0.0154784
g27259	27.5219	-2.65414	0.642758	-4.12929	3.63877e-05	0.0167941
g26751	211.675	1.64288	0.399265	4.11477	3.87557e-05	0.0175144
g4339	17.8795	6.10049	1.50898	4.04279	5.28189e-05	0.0233826
g22909	11.4441	-6.99886	1.78613	-3.91845	8.9121e-05	0.0371772
g16691	44.0612	1.54596	0.395398	3.90989	9.23374e-05	0.0377921
g25341	120.82	1.10838	0.286419	3.86978	0.000108934	0.0437592
g13301	11.7535	4.23386	1.09586	3.86351	0.00011177	0.0440822
g12127	339.556	1.55559	0.406252	3.82913	0.000128595	0.0480947
g18754	1155.46	1.22924	0.32097	3.82975	0.000128274	0.0480947
g8161	202.469	2.24946	0.58706	3.83175	0.000127236	0.0480947

## Sheet: R-green_R-red
	baseMean	log2FoldChange	lfcSE	stat	pvalue	padj
g23453	4297.7	-8.23135	0.467618	-17.6027	2.34804e-69	4.94075e-65
g15653	1112.68	6.53681	0.447229	14.6163	2.21252e-48	2.32779e-44
g22432	1940.3	14.3526	1.11687	12.8507	8.52202e-38	5.97735e-34
g8306	255.929	4.44072	0.415822	10.6794	1.27141e-26	6.68824e-23
g23454	1652.88	-11.3904	1.07563	-10.5895	3.33404e-26	1.4031e-22
g10927	226.657	-5.4198	0.518347	-10.4559	1.37647e-25	4.82728e-22
g22055	184.73	-5.613	0.557631	-10.0658	7.82541e-24	2.35232e-20
g23455	13075.6	-9.15369	0.935966	-9.77993	1.37305e-22	3.61146e-19
g23554	84.6131	-3.58023	0.369823	-9.68094	3.63377e-22	8.49576e-19
g18385	72.4229	4.86429	0.510219	9.53373	1.51732e-21	3.19274e-18
g16810	175.627	-10.1978	1.11403	-9.15399	5.48676e-20	1.04957e-16
g25937	827.753	8.45525	0.958094	8.82508	1.09384e-18	1.91806e-15
g13930	99.6962	3.87715	0.444044	8.73145	2.51437e-18	4.06979e-15
g8401	146.486	4.43084	0.532388	8.32258	8.60698e-17	1.29363e-13
g22056	168.645	-5.47341	0.688381	-7.95113	1.84814e-15	2.59257e-12
g14126	340.619	3.64937	0.461871	7.90128	2.76057e-15	3.63049e-12
g8249	1036.82	1.57931	0.201787	7.82658	5.01317e-15	6.20512e-12
g12898	57.2019	5.3601	0.708274	7.56783	3.79517e-14	4.43656e-11
g18527	206.509	-3.18852	0.434824	-7.33288	2.25255e-13	2.49464e-10
g19347	56.6471	-2.91472	0.416568	-6.99697	2.61555e-12	2.75182e-09
g10936	29.4984	7.58677	1.08913	6.96587	3.26378e-12	3.27031e-09
g17435	147.925	-1.38058	0.199803	-6.90967	4.85782e-12	4.64629e-09
g11141	1473.66	1.96745	0.285917	6.88121	5.93454e-12	5.42933e-09
g12794	30.2172	7.62085	1.12284	6.7871	1.14413e-11	1.00312e-08
g11046	45.628	1.99711	0.298556	6.68923	2.24345e-11	1.88826e-08
g15288	92.6398	1.86002	0.278999	6.66677	2.61491e-11	2.11626e-08
g16951	600.204	1.0393	0.156718	6.63164	3.31973e-11	2.58717e-08
g22170	23.1134	3.03852	0.470769	6.45438	1.08666e-10	8.16624e-08
g5186	11.9261	7.00721	1.09699	6.3877	1.68404e-10	1.22192e-07
g21528	120.768	-2.31489	0.376858	-6.14262	8.11704e-10	5.50964e-07
g16691	36.5976	3.30523	0.541734	6.1012	1.05275e-09	6.92246e-07
g11101	434.124	-1.20636	0.19815	-6.08813	1.14239e-09	7.28432e-07
g18386	21.2836	4.77263	0.78913	6.04796	1.46691e-09	9.07844e-07
g25061	14.9956	-3.47585	0.580753	-5.98508	2.16281e-09	1.30028e-06
g11252	686.388	2.74333	0.466707	5.87806	4.15099e-09	2.42626e-06
g16178	1344.38	2.63573	0.451812	5.8337	5.42123e-09	3.08307e-06
g20031	588.832	1.97165	0.340928	5.78317	7.33045e-09	3.95506e-06
g13301	11.3353	6.93487	1.20315	5.76394	8.21705e-09	4.32258e-06
g4722	58.4626	-2.43623	0.42664	-5.71026	1.12803e-08	5.78926e-06
g26557	11.5867	6.9662	1.2285	5.67051	1.42376e-08	7.13304e-06
g9097	77.7943	2.57907	0.455745	5.65902	1.52242e-08	7.44994e-06
g27184	28.6922	3.93224	0.696074	5.64917	1.61227e-08	7.71029e-06
g24185	624.406	1.92178	0.341301	5.63075	1.79429e-08	8.3901e-06
g688	13.1268	4.65214	0.83389	5.57884	2.42133e-08	1.1076e-05
g22054	30.9403	-5.93886	1.07413	-5.52899	3.22079e-08	1.41191e-05
g8476	15.8844	7.42099	1.34206	5.52953	3.21084e-08	1.41191e-05
g13231	343.376	1.9759	0.357783	5.52261	3.33996e-08	1.43427e-05
g27015	159.156	-1.42343	0.258863	-5.49879	3.82413e-08	1.60935e-05
g20957	47.9094	1.51069	0.276195	5.46966	4.50906e-08	1.86038e-05
g23448	239.23	2.01205	0.378281	5.31892	1.04388e-07	4.06764e-05
g9500	126.367	4.31113	0.815842	5.28427	1.2621e-07	4.65914e-05
g20135	20.0079	-4.70058	0.90005	-5.22258	1.76446e-07	6.40133e-05
g2221	125.091	1.26568	0.242594	5.21729	1.81563e-07	6.47534e-05
g27202	26.0599	3.70068	0.719966	5.14007	2.74629e-07	9.63123e-05
g24775	34.1805	2.14603	0.423144	5.07162	3.94437e-07	0.000136061
g19129	12.1575	5.55951	1.10947	5.01094	5.41658e-07	0.000183832
g23313	48.9992	-6.02032	1.21223	-4.9663	6.82424e-07	0.000224368
g19429	33.2663	2.62833	0.531685	4.94339	7.67746e-07	0.000248537
g19067	17.4774	-2.36727	0.481266	-4.91885	8.70561e-07	0.000277551
g25221	26.3061	-2.8493	0.579619	-4.91581	8.84158e-07	0.000277678
g6309	68.2791	1.51684	0.309442	4.90185	9.49379e-07	0.000293777
g7909	453.544	1.40074	0.289849	4.83265	1.34727e-06	0.000410859
g23080	38.6435	3.04322	0.640523	4.75114	2.02271e-06	0.000599464
g21985	79.6166	1.78096	0.37785	4.7134	2.43619e-06	0.000711976
g18457	30.6138	-1.90757	0.408462	-4.67013	3.01003e-06	0.000867631
g8310	11.3227	4.86225	1.04318	4.66099	3.14693e-06	0.000894833
g17118	106.068	-1.20034	0.258682	-4.64021	3.48061e-06	0.000976519
g10464	129.756	1.62368	0.353117	4.59814	4.2628e-06	0.00116491
g22637	122.374	2.43069	0.531358	4.57448	4.77395e-06	0.00128787
g11858	34.114	-1.64378	0.365916	-4.49223	7.04818e-06	0.00185385
g26751	215.594	1.60815	0.359045	4.47897	7.50058e-06	0.00194848
g11751	17.1741	5.4462	1.21758	4.47299	7.71347e-06	0.00197935
g14406	1876.08	-1.09426	0.246328	-4.44229	8.9005e-06	0.00222958
g22674	157.314	1.52161	0.343655	4.42772	9.52336e-06	0.00233012
g14682	399.165	-1.03613	0.234683	-4.41501	1.01006e-05	0.00241905
g25220	401.683	-1.33197	0.301716	-4.41466	1.01168e-05	0.00241905
g13039	71.1628	1.68722	0.382664	4.40915	1.03778e-05	0.00245359
g10756	446.903	1.45581	0.331585	4.39047	1.13105e-05	0.00264439
g19348	4.64151	-5.67796	1.30194	-4.36115	1.29379e-05	0.00290343
g8834	607.199	-1.24134	0.285021	-4.35525	1.32915e-05	0.00294399
g9141	57.7019	5.10322	1.17432	4.34568	1.38847e-05	0.00304336
g12149	44.4812	1.40788	0.325443	4.32605	1.51804e-05	0.00329305
g18902	71.8063	1.83579	0.425379	4.31566	1.5913e-05	0.00341675
g12980	60.6155	2.20462	0.512472	4.30193	1.69315e-05	0.00356273
g23886	100.819	2.39882	0.565777	4.23986	2.23656e-05	0.00461389
g17770	51.5553	1.3931	0.329433	4.22878	2.3496e-05	0.00480004
g10005	12.4804	-2.76897	0.658343	-4.20597	2.59966e-05	0.0052598
g19784	166.953	1.61786	0.385522	4.19654	2.7102e-05	0.00538
g17924	1036.51	1.34295	0.320654	4.18815	2.81237e-05	0.00553065
g23556	82.462	-3.51031	0.840076	-4.17857	2.93352e-05	0.00566303
g19466	1136.51	1.21607	0.291948	4.16535	3.10873e-05	0.00589314
g9811	108.168	3.41196	0.821383	4.15393	3.26818e-05	0.00614009
g21641	168.388	1.68743	0.411176	4.10392	4.06201e-05	0.00749762
g3528	73.9448	1.30314	0.318289	4.09421	4.23617e-05	0.00775109
g19525	12.4429	6.33203	1.54922	4.08725	4.36518e-05	0.00791829
g5006	23.4528	3.12262	0.767231	4.06998	4.70172e-05	0.0083842
g8161	203.734	2.29785	0.564368	4.07155	4.67005e-05	0.0083842
g41	44.0597	-1.26032	0.31132	-4.04831	5.15879e-05	0.00912195
g8462	60.6534	-1.74494	0.435559	-4.00621	6.17005e-05	0.0108192
g2095	56.8404	1.80426	0.451143	3.9993	6.3529e-05	0.0108681
g13753	7.14455	4.76237	1.21371	3.9238	8.71637e-05	0.0144417
g16622	193.296	-1.16226	0.296593	-3.91869	8.90309e-05	0.0146358
g16663	8.53173	-5.81088	1.49105	-3.89717	9.73215e-05	0.0158747
g3612	119.907	1.51527	0.390102	3.88428	0.000102632	0.0165223
g27724	13.4919	2.72504	0.704222	3.86958	0.000109023	0.0173793
g27229	1566.94	-1.31006	0.339043	-3.86398	0.000111555	0.0175174
g14931	3.65431	5.30253	1.38203	3.83678	0.000124657	0.0192871
g21551	58.0961	1.96447	0.512756	3.83119	0.000127526	0.0195868
g23611	290.846	-1.25322	0.327349	-3.82839	0.000128985	0.0196675
g22663	54.3043	1.27551	0.334514	3.81302	0.000137279	0.0207814
g11568	15.6861	-3.5629	0.939521	-3.79225	0.000149289	0.022279
g15842	37.4252	1.25902	0.332299	3.78881	0.000151372	0.0224307
g19818	347.27	-1.29336	0.343812	-3.76181	0.000168688	0.0244795
g25638	251.323	-1.03	0.274472	-3.75267	0.000174959	0.0252157
g11967	9421.72	-1.271	0.339283	-3.74613	0.000179582	0.0255271
g14805	94.1835	1.54312	0.412103	3.74449	0.00018076	0.0255271
g2691	42.1787	1.04652	0.279427	3.74524	0.000180222	0.0255271
g23785	49.2285	-1.17337	0.319175	-3.67627	0.00023667	0.0325491
g19226	164.756	-2.66448	0.730193	-3.649	0.000263262	0.0352839
g12049	32.5457	1.34945	0.370263	3.64457	0.000267839	0.0354457
g15700	94.1173	2.02295	0.554973	3.64513	0.00026726	0.0354457
g17438	1962	1.54052	0.426692	3.61039	0.000305737	0.0399584
g5540	83.0371	-1.28144	0.355216	-3.60749	0.000309171	0.0401579
g21797	207.232	2.48485	0.69308	3.58522	0.00033679	0.042957
g23299	34.5706	1.62213	0.453173	3.57949	0.000344265	0.0436387
g20224	585.663	-1.41545	0.396158	-3.57295	0.00035298	0.0440302
g25639	55.5582	-3.35951	0.940389	-3.57247	0.000353631	0.0440302
g27259	32.9027	-2.92679	0.828986	-3.53057	0.000414668	0.0494305

## Sheet: R-red_R-both
	baseMean	log2FoldChange	lfcSE	stat	pvalue	padj
g15653	411.453	-5.10775	0.807339	-6.32665	2.50541e-10	5.43322e-06
